# Supplementary material for: Matching-adjusted indirect comparisons of PARP inhibitor combinations in metastatic castration-resistant prostate cancer across key populations
Source: Oncologist. 2026 Apr 16;31(5):oyag143. doi: 10.1093/oncolo/oyag143 (PMC13123856; doi:10.1093/oncolo/oyag143)
Supplement: oyag143_Supplementary_Data [file oyag143_supplementary_data.zip]

Archive with 6 entries (6 files):
- MAIC Manuscript_Supplementary_Revised_clean_03 20 2026.docx
- Fig S.3.tif
- Fig S.4.tif
- Figure S.1.tif
- Figure S.5.tiff
- Figure S.6.tiff
